# Supplementary material for: A novel class of antimicrobial drugs selectively targets a Mycobacterium tuberculosis PE-PGRS protein
Source: PLoS Biol. 2022 May 31;20(5):e3001648. doi: 10.1371/journal.pbio.3001648 (PMC9154192; doi:10.1371/journal.pbio.3001648)
Supplement: S1 Data — (XLSX) [file pbio.3001648.s018.xlsx]

## Sheet: Fig 1C
Anti-tubercular effects of PPs on XDR M. tuberculosis (CFU enumeration assay)
		CFU (replicates1)			CFU (replicates2)			CFU (replicates3)			CFU (average)			CFU (log)	SD (log)
Drug Free		271000	415000	497000	342000	356000	317000	247000	249000	255000	394333	338333	250333	5.51543	0.0722072
PP1S	1.56	11000	9100	4200	13900	20700	20100	12600	16500	9800	8100	18233.3	12966.7	4.11727	0.119215
PP1S	0.78	112000	92700	90100	36800	38700	24400	24700	22500	28000	98266.7	33300	25066.7	4.71776	0.211402
PP2S	1.56	1100	2900	2700	6500	5100	5400	6100	5320	5500	2233.33	5666.67	5640	3.6545	0.132649
PP2S	0.78	3200	3600	3300	3400	2100	3200	12800	8170	9100	3366.67	2900	10023.3	3.7348	0.203898
PP3S	1.56	66100	72200	71300	95100	88700	98900	41200	40500	41000	69866.7	94233.3	40900	4.83463	0.120254
PP3S	0.78	75800	72700	52300	61000	63200	62900	137000	98200	105000	66933.3	62366.7	113400	4.90795	0.108903
INH	12.5	40600	43800	52100	37500	35600	31700	15100	27000	6900	45500	34933.3	16333.3	4.5086	0.137921
INH	6.25	157000	148000	98000	61800	75500	71000	87000	97000	106000	134333	69433.3	96666.7	5.00063	0.102334
RIF	25	14000	26700	25200	51000	59000	55000	48000	53000	56400	21966.7	55000	52466.7	4.63492	0.129663
RIF	12.5	67000	75100	66500	63000	67000	65000	35000	41000	44900	69533.3	65000	40300	4.7655	0.0865132

## Sheet: Fig 2A-D
In vitro antitubercular activities of PPs measured by resazurin microtiter assay and microbial cell viability assay
A	H37Rv		RFU/200 μl (replicates1)			RFU/200 μl (replicates2)			RFU/200 μl (replicates3)			RFU/200 μl (average)			RFU/ml (×104)	SD (×10⁴)
	Drug Free		63090	64080	62120	61750	61830	61800	60830	60810	60960	63096.7	61793.3	60866.7	30.9594	0.457356
	PP1S	1.56	30750	30860	30640	28310	28580	28120	29920	29900	30040	30750	28336.7	29953.3	14.84	0.502009
		0.78	54550	54830	54570	54130	54320	54040	53950	53920	54090	54650	54163.3	53986.7	27.1333	0.140244
		0.39	59440	58960	59940	59150	59270	59190	59120	59110	59240	59446.7	59203.3	59156.7	29.6344	0.0635717
	PP2S	1.56	8750	8670	8690	8240	8330	8320	8390	8330	8470	8703.33	8296.67	8396.67	4.23278	0.0865098
		0.78	21500	21380	21640	20670	20960	20360	20370	20330	20390	21506.7	20663.3	20363.3	10.4222	0.242007
		0.39	52200	52110	58720	54260	54210	54470	54870	54850	54820	54343.3	54313.3	54846.7	27.2506	0.122326
	INH	0.78	7230	7160	7680	7340	7150	7460	7540	7570	7470	7356.67	7316.67	7526.67	3.7	0.0455217
		0.39	10050	11010	12080	10560	10740	10520	12650	12610	12620	11046.7	10606.7	12626.7	5.71333	0.433667
		0.19	48860	48850	51920	53630	53710	53510	54820	54850	54780	49876.7	53616.7	54816.7	26.385	1.05187
B	XDR		RFU/200 μl (replicates1)			RFU/200 μl (replicates2)			RFU/200 μl (replicates3)			RFU/200 μl (average)			RFU/ml (×104)	SD (×10⁴)
	Drug Free		55800	56010	59510	60240	60330	60170	56560	56590	56520	57106.7	60246.7	56556.7	28.985	0.812715
	PP1S	1.56	31600	31980	30880	29180	29520	28730	28570	28550	28550	31486.7	29143.3	28556.7	14.8644	0.632901
		0.78	48600	48210	50840	43460	43510	43540	47050	47010	47100	49216.7	43503.3	47053.3	23.2956	1.17762
		0.39	53600	53640	54810	45790	45690	45900	50680	50580	50770	54016.7	45793.3	50676.7	25.0811	1.68841
	PP2S	1.56	9360	9560	10400	10740	10810	10890	9990	9970	10020	9773.33	10813.3	9993.33	5.09667	0.223756
		0.78	20200	19820	20260	22530	22620	22580	20070	20170	19980	20093.3	22576.7	20073.3	10.4572	0.587698
		0.39	42810	39680	39960	41160	41210	41220	37280	37150	37370	40816.7	41196.7	37266.7	19.88	0.884933
	INH	12.5	24060	22090	22930	29240	29310	29280	29510	29490	29760	23026.7	29276.7	29586.7	13.6483	1.511
		6.25	51260	49980	50610	51510	51660	51460	51820	51780	52060	50616.7	51543.3	51886.7	25.6744	0.268198
		3.13	53750	53730	46980	53520	53690	53460	56940	56880	57100	51486.7	53556.7	56973.3	27.0028	1.13115
C	H37Rv		RLU/50ul (replicates1)			RLU/50ul (replicates2)			RLU/50ul (replicates3)			RLU/50ul (average)			RLU/ml (×100)	SD (×100)
	Drug Free		3340	3130	3020	2060	2100	2130	1630	1590	1650	3163.33	2096.67	1623.33	458.889	12.8814
	PP1S	1.56	1460	1290	960	1050	1110	1070	790	750	850	1236.67	1076.67	796.667	207.333	3.63685
		0.78	2750	2760	3450	2020	2180	1970	1410	1380	1580	2986.67	2056.67	1456.67	433.333	12.5889
		0.39	3370	3410	3790	1810	1790	1970	1850	1910	1870	3523.33	1856.67	1876.67	483.778	15.6201
	PP2S	1.56	360	370	420	110	130	170	130	120	160	383.333	136.667	136.667	43.7778	2.3256
		0.78	850	850	870	620	650	580	390	410	270	856.667	616.667	356.667	122	4.08357
		0.39	2640	2720	2990	1770	1810	1690	1170	1160	1020	2783.33	1756.67	1116.67	377.111	13.7298
	INH	0.78	120	130	180	150	140	120	130	120	100	143.333	136.667	116.667	26.4444	0.226623
		0.39	220	250	320	320	320	310	360	340	310	263.333	316.667	336.667	61.1111	0.619039
		0.19	1890	1990	2130	1740	1790	1620	1290	1310	1170	2003.33	1716.67	1256.67	331.778	6.15102
D	XDR		RLU/50ul (replicates1)			RLU/50ul (replicates2)			RLU/50ul (replicates3)			RLU/50ul (average)			RLU/ml (×100)	SD (×100)
	Drug Free		680	390	1040	820	890	740	580	590	560	703.333	816.667	576.667	139.778	19.606
	PP1S	1.56	270	260	320	370	360	340	390	370	430	283.333	356.667	396.667	69.1111	9.38609
		0.78	590	610	670	570	550	460	440	420	450	623.333	526.667	436.667	105.778	15.2445
		0.39	550	540	580	840	860	750	640	630	790	556.667	816.667	686.667	137.333	21.2289
	PP2S	1.56	80	90	120	70	90	130	40	50	140	96.6667	96.6667	76.6667	18	1.88562
		0.78	430	420	460	330	390	410	220	260	290	436.667	376.667	256.667	71.3333	14.9666
		0.39	540	550	580	450	450	590	630	640	720	556.667	496.667	663.333	114.444	13.7849
	INH	12.5	260	250	280	160	160	150	170	190	260	263.333	156.667	206.667	41.7778	8.71497
		6.25	540	530	620	630	670	670	580	540	630	563.333	656.667	583.333	120.222	8.02465
		3.13	790	800	880	870	830	750	750	690	830	823.333	816.667	756.667	159.778	5.99588

## Sheet: Fig 3AB
Intracellular killing activities of PPs for M. tuberculosis
A	%		SD		CFU/ml (average)		CFU/ml
	H37Rv	XDR	H37Rv	XDR	H37Rv	XDR	H37Rv			XDR
Drug Free	100	100	3.57888	2.06468	33633.3	22566.7	33100	32500	35300	21600	23200	22900
PP1S(25)	2.10109	5.80502	0.968119	0.449605	706.667	1310	550	410	1160	1300	1500	1130
PP1S(12.5)	23.7958	21.9941	1.22598	4.67473	8003.33	4963.33	8000	7500	8510	2800	5600	6490
PP1S(6.3)	45.2032	28.1979	2.68255	0.744433	15203.3	6363.33	15200	14100	16310	6700	6100	6290
PP1S(3.1)	63.003	32.3043	2.18663	0.601056	21190	7290	20900	22200	20470	7200	7100	7570
PP1S(1.6)	78.2953	47.1049	0.981119	1.13789	26333.3	10630	26400	26700	25900	10800	10100	10990
INH(25)	0.604559	12.8951	0.267408	3.59856	203.333	2910	150	130	330	2400	1750	4580
INH(12.5)	7.19524	34.5052	3.86346	5.04957	2420	7786.67	2200	950	4110	7800	9860	5700
B	%		SD		CFU/ml (average)		CFU/ml
	H37Rv	XDR	H37Rv	XDR	H37Rv	XDR	H37Rv			XDR
Drug Free	100	100	8.82451	5.89214	33633.3	22566.7	37700	32500	30700	22450	20200	25050
PP2S(25)	1.90287	7.69572	1.40866	2.18168	640	1736.67	660	50	1210	980	1500	2730
PP2S(12.5)	21.9029	13.5007	8.61927	2.34934	7366.67	3046.67	7300	3850	10950	2700	2300	4140
PP2S(6.3)	38.5035	24.5938	10.4906	5.572	12950	5550	16970	13500	8380	5300	7960	3390
PP2S(3.1)	65.7978	43.1019	11.1399	7.80502	22130	9726.67	17950	21400	27040	8100	7650	13430
PP2S(1.6)	79.7027	58.1979	9.30016	10.028	26806.7	13133.3	23800	25500	31120	10600	17900	10900
INH(25)	0.396432	12.4963	0.334921	3.28037	133.333	2820	30	80	290	2200	1890	4370
INH(12.5)	6.30327	33.2053	3.6948	5.60787	2120	7493.33	1900	720	3740	5700	10100	6680

## Sheet: Fig 4AC
Efficacies of PPs in a BALB/C mouse model of pulmonary tuberculosis
A	Group	1	2	3	4	5	6	Average	SD
	Con.	117490	64570	52480	44670	33880	28840	56988.3	29485.4
	INH 30	10230	7410	4900	3550	930	480	4583.33	3445.46
	PP1S 15	10470	4070	3800	3090	2450	1020	4150	2996.71
	PP1S 30	9120	2400	1620	1550	270	90	2508.33	3063
C	Group	1	2	3	4	5	6	Average	SD
	Con.	5170000	4820000	4280000	5410000	4500000	4780000	4.82667e+06	379898
	INH 30	100000	30000	200000	130000	300000	600000	226667	18.6875
	PP1S 30	4200000	3900000	900000	1600000	3100000	2400000	2.68333e+06	118.239
	PP1S 100	560000	1230000	2600000	550000	920000	310000	1.02833e+06	76.2308
	PP2S 30	3500000	3600000	2100000	2300000	3900000	3400000	3.13333e+06	67.9869
	PP2S 100	450000	750000	1300000	200000	100000	500000	550000	39.5811

## Sheet: Fig 5A-D
Body weights of SD rats after single or repeated oral administration of PPs
A	Group/Dose		0	1	3	7	14	(Day)
Mean body weight	Male	0 mg/kg	151.7	181.3	204.1	246.8	308.9
		500 mg/kg	154.8	182.7	207.5	251.3	315.7
		1000 mg/kg	155.1	181.8	210.8	257.1	329.2
		2000 mg/kg	154.2	175.6	204.1	250.9	321.1
	Female	0 mg/kg	126.7	149.1	166.1	181.3	206.7
		500 mg/kg	129.1	150.9	163.2	180.8	213.3
		1000 mg/kg	127.9	149.2	162.7	181.1	208.5
		2000 mg/kg	127.2	147.7	163.5	178	203.2
SD	Male	0 mg/kg	5.82	4.73	6.68	10.77	15.6
		500 mg/kg	4.73	5.3	5.95	5.06	8.37
		1000 mg/kg	2.23	4.08	4.81	6.69	8.33
		2000 mg/kg	4.18	6.01	3.46	3.96	8.29
	Female	0 mg/kg	3.45	2.56	3.03	7.65	16.7
		500 mg/kg	4.77	7.92	10.87	14.22	11.03
		1000 mg/kg	2.78	4.32	7.72	9.26	2.27
		2000 mg/kg	6.22	6.68	9.28	16.03	19.49
B	Group/Dose		0	1	3	7	14
Mean body weight	Male	0 mg/kg	168.7	192.8	218.5	261.9	328.4
		2000 mg/kg	169.7	196.4	221.9	264.9	331.8
	Female	0 mg/kg	131.7	150.8	163.5	181.8	213.5
		2000 mg/kg	131	149.7	162.5	183.2	214.4
SD	Male	0 mg/kg	6.3	6	6.2	7.9	13.5
		2000 mg/kg	5.2	5.9	5.6	9.8	14.5
	Female	0 mg/kg	1.5	3	3.1	5.5	8
		2000 mg/kg	3.5	4.3	3.3	3.6	12.4
C,D	Group/Dose		0	1	2	3	4	4	5	6	(Week)
Mean body weight	Male	0 (mg/kg/day)	196.5	263.4	323.5	373.3	404.1	396.5	426.6	444.3
	Male	167 (mg/kg/day)	195.1	259	317.7	364.7	392.4
	Male	500 (mg/kg/day)	196.2	260.3	317.4	362.1	392.6
	Male	1500 (mg/kg/day)	195.1	259.6	318.6	365.9	395.6	400.8	430.3	448.8
	Female	0 (mg/kg/day)	157	180.2	205.8	223.9	233.9	222.4	234.2	247.9
	Female	167 (mg/kg/day)	155.1	182.7	205.2	224	234.8
	Female	500 (mg/kg/day)	157	182.9	211.6	228	241.3
	Female	1500 (mg/kg/day)	154.8	181.1	204.5	225.7	238.2	245.5	256.4	269.5
SD	Male	0 (mg/kg/day)	4.7	7.7	15.2	19.4	22.2	9.4	7.1	7.9
	Male	167 (mg/kg/day)	5.9	10.4	15.2	20.8	24.9
	Male	500 (mg/kg/day)	6.9	10.3	13	19.7	23
	Male	1500 (mg/kg/day)	8.5	14.1	19	25.4	27.9	26	31.1	32.6
	Female	0 (mg/kg/day)	8.8	10.9	14.2	20.2	16.8	19	19.5	15.8
	Female	167 (mg/kg/day)	7.9	13	13.7	18.2	23
	Female	500 (mg/kg/day)	6.4	11.3	13.3	17.4	18.8
	Female	1500 (mg/kg/day)	6	6.8	8.7	9.2	11.3	11.5	12.1	12.2

## Sheet: Fig 6A-D
Gut microbiota changes after drug treatment
A	Phylum	Drug free	PP14S	INH	RIF	VAN
	Proteobacteria	0.032	0.079	0.0856667	0.119947	0.943
	Bacteroidetes	0.412333	0.5288	0.374667	0.844314	0
	Firmicutes	0.553	0.299	0.402667	0.0242397	0.0532
	ETC(<1%)	0.00266667	0.0022	0.00666667	0.0115	0.0038
	Deferribacteres	0	0.0126	0	0	0
	Actinobacteria	0	0.0784	0.130333	0	0
B	Class	Drug free	PP14S	INH	RIF	VAN
	Bacteroidia	0.412333	0.5284	0.374667	0.844314	0
	Epsilonproteobacteria	0.0273333	0.0654	0.066	0.0403333	0
	Clostridia	0.551667	0.1884	0.218	0.0183333	0
	ETC(<1%)	0.00866667	0.0072	0.0126667	0.0177397	0.0074
	Bacilli	0	0.1098	0.184	0	0.0528
	Actinobacteria_c	0	0.077	0.128333	0	0
	Deferribacteres_c	0	0.0126	0	0	0
	Gammaproteobacteria	0	0.0112	0.0163333	0.07928	0.8232
	Betaproteobacteria	0	0	0	0	0.1166
C	Phylogenetic diversity	Drug free	PP14S	INH	RIF	VAN
	Low	179	126	103	64	36
	Q1(25%)	12.5	30	44	9	2
	Median	12.5	49	44	16	6
	Q3(75%)	3.5	12	3.5	13	1
	High	3.5	11	3.5	27	7
D	q/p	Drug free	PP14S	INH	RIF	VAN
	Drug free	-	0.354	0.215	0.015	0.022
	PP14S	0.393	-	0.922	0.005	0.01
	INH	0.269	0.922	-	0.015	0.022
	RIF	0.03	0.025	0.03	-	0.003
	VAN	0.031	0.03	0.031	0.025	-

## Sheet: Fig 7C
Antitubercular activity of PPs against PP2S-R strain
	H37Rv (RLU/50ul)			PP2S-R (D754G) (RLU/50ul)			H37Rv (D754G) (RLU/50ul)			Average (RLU/ml×10^4)			SD (×10^4)
Concentration (μg/ml)	1	2	3	1	2	3	1	2	3	H37Rv	PP2S-R (D754G)	H37Rv (D754G)	H37Rv	PP2S-R (D754G)	H37Rv (D754G)
0.2	3040	2250	2290	2350	2770	2840	3060	2720	2260	5.05333	5.30667	5.36	0.726697	0.432769	0.655642
0.4	2910	2310	2420	2750	2170	2350	2790	2710	2450	5.09333	4.84667	5.3	0.521621	0.484791	0.290287
0.8	1260	1960	1150	2560	2150	2160	2680	2690	2370	2.91333	4.58	5.16	0.717465	0.381925	0.297097
1.6	820	650	390	2660	2120	2350	2650	2320	2270	1.24	4.75333	4.82667	0.353648	0.442518	0.337178
3.1	270	180	160	2810	2310	2210	2840	2130	2260	0.406667	4.88667	4.82	0.0956847	0.524934	0.617306
6.3	190	190	90	2690	2520	2340	2560	2330	2210	0.313333	5.03333	4.73333	0.0942809	0.285813	0.29044
12.5	160	250	90	2670	2350	2310	2230	2150	2410	0.333333	4.88667	4.52667	0.130979	0.322215	0.21746
25	130	170	140	2190	2590	2210	2030	1950	2120	0.293333	4.66	4.06667	0.0339935	0.368058	0.138884
50	120	150	110	2070	2470	2290	1870	1220	1750	0.253333	4.55333	3.22667	0.0339935	0.327143	0.564821
100	80	100	90	2260	2090	2140	1160	550	1470	0.18	4.32667	2.12	0.0163299	0.142673	0.764373

## Sheet: Fig S1
Circular dichroism spectra of PPs
Wavelength (nm)	PP1S	PP2S	PP3S	PP1R	PP2R	PP3R
230	15.7196	17.5483	19.6187	-17.297	-17.276	-18.3761
231	15.6002	17.2766	18.4094	-16.914	-17.3132	-17.9257
232	16.2186	17.4405	17.8372	-16.9903	-17.5146	-17.7602
233	15.3619	17.34	17.7317	-16.8025	-17.8073	-18.0032
234	15.5551	17.2513	17.2868	-16.758	-17.6287	-17.6889
235	15.4501	17.4134	16.4083	-16.7083	-18.2122	-17.8091
236	15.4259	16.7248	16.4106	-16.8708	-17.6608	-17.5757
237	15.7619	17.3117	15.7559	-16.8775	-18.5711	-17.8331
238	15.5923	17.1807	15.1371	-16.7497	-18.6335	-17.6908
239	15.5258	16.9245	14.3965	-16.5367	-18.586	-17.3174
240	15.1823	17.1072	13.0323	-15.6843	-18.8596	-16.8975
241	14.2314	16.568	12.2625	-14.8837	-18.3279	-16.2465
242	13.483	15.2886	11.1139	-14.3063	-17.5074	-15.3978
243	12.6108	14.9684	9.99719	-13.2464	-17.1089	-14.653
244	11.222	13.4016	8.89807	-12.2903	-15.989	-13.6462
245	9.78584	11.7467	8.10672	-11.1662	-13.9858	-12.2434
246	8.65484	10.8325	6.66716	-9.8747	-13.1764	-11.088
247	7.87059	10.197	5.93725	-9.0119	-12.5924	-10.3765
248	7.28698	8.87981	5.5684	-8.4163	-10.9061	-9.30239
249	6.92357	8.10296	4.81091	-7.6094	-10.0491	-8.32968
250	6.53358	7.33875	5.39013	-8.0475	-9.3742	-8.43309
251	5.35421	6.39744	5.05428	-7.6042	-8.9441	-8.30942
252	5.23927	6.89482	4.60879	-6.5327	-8.6502	-7.47266
253	4.96192	6.59019	4.80866	-6.4894	-8.3529	-7.52902
254	5.33875	5.76753	5.49456	-7.1429	-7.5779	-7.36986
255	5.447	6.53199	4.95703	-8.3228	-9.6664	-8.94347
256	5.50596	4.55788	4.91909	-7.8881	-7.1957	-7.38174
257	5.10577	6.2711	4.50443	-6.7143	-8.3319	-7.39837
258	5.07817	5.16141	4.09943	-8.3923	-8.8394	-8.37035
259	4.47455	5.00723	6.50446	-6.8158	-6.3233	-7.15121
260	6.00924	6.71005	6.10252	-7.9443	-8.7043	-8.41016
261	4.26714	4.26448	4.74437	-7.0851	-6.8266	-7.12039
262	3.92151	3.8021	5.01216	-5.2812	-4.4929	-5.11735
263	5.29193	5.49097	3.99591	-8.3203	-9.163	-8.39535
264	4.37957	5.1865	4.51866	-7.2486	-8.0715	-7.75388
265	4.01404	2.44112	5.76462	-5.878	-3.297	-5.00374
266	3.03387	4.09783	3.83919	-5.3301	-5.9785	-5.92053
267	2.51135	4.45692	4.55672	-3.9991	-5.1158	-5.1619
268	3.31514	4.71764	3.73735	-3.9827	-5.2881	-4.79845
269	2.74303	3.82882	3.78848	-3.4762	-4.2371	-4.15465
270	2.2693	3.53892	3.1988	-3.5565	-4.6089	-4.37811
271	2.81946	3.94032	1.66616	-3.6213	-5.5276	-4.31024
272	2.99627	3.76681	1.519	-3.8222	-5.3584	-4.28655
273	2.98569	3.41296	1.40326	-4.1412	-5.2931	-4.34575
274	2.64605	3.51132	1.08945	-3.5691	-5.3189	-4.13133
275	2.31701	3.91036	0.85317	-3.3148	-5.9013	-4.34908
276	2.9243	3.8414	1.25211	-3.6539	-5.4908	-4.2007
277	2.60587	3.62541	0.926206	-4.1296	-6.026	-4.64491
278	2.5234	4.04967	0.868681	-3.2328	-5.7893	-4.24608
279	2.40097	3.57666	0.617841	-3.568	-5.6085	-4.18347
280	2.79859	4.21405	0.657384	-3.051	-5.7186	-3.87389
281	2.89611	3.61121	1.03898	-3.3278	-5.1076	-3.83965
282	1.9038	2.96523	1.08334	-3.1041	-4.8269	-3.79514
283	2.07675	3.41927	1.05584	-3.0508	-5.0902	-3.87903
284	1.90617	2.88019	1.17106	-3.2882	-4.5985	-3.78501
285	1.72446	2.84521	1.4149	-2.6113	-3.9753	-3.35461
286	1.59628	2.45037	1.46252	-2.5178	-3.616	-3.12105
287	1.31088	2.10803	1.56006	-2.1817	-3.0014	-2.66609
288	1.37725	2.00818	1.79305	-1.5453	-2.085	-1.94906
289	0.984711	1.90441	1.33855	-1.1098	-1.8314	-1.63475
290	1.01073	1.58826	1.59243	-1.5624	-1.8842	-1.87555
291	0.70703	1.67731	1.10226	-0.9291	-1.9311	-1.59959
292	0.897486	1.51719	1.37891	-1.1832	-1.7683	-1.61282
293	0.698484	1.26924	1.2529	-1.3381	-1.6411	-1.58895
294	1.0021	1.17376	1.24671	-1.3953	-1.444	-1.48558
295	1.02388	1.47382	1.22207	-1.251	-1.6218	-1.44302
296	0.535919	1.38316	0.797879	-0.7867	-1.4782	-1.20667
297	0.435762	1.0436	0.887452	-0.7513	-1.2688	-1.11165
298	0.483855	0.994617	0.782314	-0.8735	-1.1418	-1.09604
299	0.48304	1.12133	0.646074	-0.678	-1.2331	-0.974257
300	0.139604	0.701235	0.494196	-0.8143	-1.3753	-1.19704
301	-0.0666104	0.638437	0.3503	-0.3749	-0.9584	-0.811006
302	-0.0781538	0.408046	0.213817	-0.372	-0.5633	-0.566044
303	-0.0813379	0.282318	0.0919006	-0.4194	-0.7302	-0.599153
304	-0.198577	0.508595	0.349935	-0.0195	-0.4937	-0.470986
305	0.0853925	0.353532	0.135179	-0.5636	-0.8345	-0.697624
306	0.155763	0.513031	0.293479	-0.6529	-1.0358	-0.826893
307	0.161106	0.489866	0.385127	-0.6373	-0.8695	-0.779834
308	0.289229	0.884506	0.475514	-0.2783	-0.85	-0.572368
309	0.499751	0.929988	0.587768	-0.4794	-0.9697	-0.816116
310	0.544616	0.888245	0.588689	-0.8652	-1.1578	-0.999688
311	0.735126	0.979847	0.747726	-0.9016	-1.2028	-1.01536
312	0.869933	1.22828	0.935432	-0.9379	-1.2584	-1.08836
313	0.679703	1.10512	0.848734	-1.1437	-1.3972	-1.32419
314	0.648941	1.21781	0.912069	-0.8294	-1.4751	-1.26036
315	0.663672	1.21983	0.986481	-0.6944	-1.198	-1.10528
316	0.513298	1.04929	0.784509	-0.667	-1.2659	-1.0758
317	0.35931	0.94118	0.776715	-0.7151	-1.1232	-1.00871
318	0.238043	0.825537	0.82124	-0.5249	-0.9548	-0.880729
319	0.13317	0.764866	0.582093	-0.4326	-0.9135	-0.767862
320	0.107215	0.550611	0.665187	-0.4626	-0.6337	-0.628817
321	-0.00790472	0.429378	0.526272	-0.1935	-0.4479	-0.500439
322	-0.046696	0.358496	0.312002	-0.2142	-0.4529	-0.491898
323	-0.0723914	0.224922	0.316784	-0.1933	-0.2527	-0.353011
324	-0.114731	0.221413	0.252676	-0.001	-0.3026	-0.275167
325	-0.152073	0.245063	0.24779	-0.009	-0.202	-0.221405
326	-0.161766	0.151391	0.266738	0.0332	-0.1934	-0.248344
327	-0.15569	0.134109	0.169744	0.0398	0.0205	-0.0868547
328	-0.210062	0.0302548	0.0804184	-0.105	-0.21	-0.2833
329	-0.295801	-0.000791728	-0.00361045	-0.0327	-0.1635	-0.207556
330	-0.291924	0.0175749	0.0137122	-0.0378	-0.0427	-0.134679
331	-0.243307	0.0259066	0.0501414	0.024	-0.2204	-0.133027
332	-0.252661	0.0310509	0.0953524	0.0981	-0.052	-0.0727883
333	-0.277137	-0.0239729	0.00463986	0.0571	-0.0677	-0.141637
334	-0.296829	0.0618854	-0.0475922	0.194	-0.2018	-0.10896
335	-0.287361	0.0103724	0.0574333	0.1931	-0.0119	-0.023694
336	-0.297793	0.0366996	-0.00998139	0.0901	-0.1716	-0.0952583
337	-0.227127	0.039394	0.0408346	0.0792	-0.1744	-0.0842584
338	-0.237332	-0.0379322	0.09804	0.1048	0.0683	-0.0837314
339	-0.359981	-0.0202033	-0.0055511	-0.0138	-0.2093	-0.130227
340	-0.390418	-0.102843	-0.105749	-0.0978	-0.2346	-0.178295
341	-0.283745	-0.0423738	-0.080469	0.0356	-0.2164	-0.124173
342	-0.33959	-0.133158	-0.0627129	-0.0769	-0.1865	-0.152164
343	-0.317433	-0.0370443	-0.0656812	-0.0766	-0.0796	-0.155858
344	-0.255795	0.0365059	0.0171375	0.0346	-0.1832	-0.158733
345	-0.248369	0.0492532	0.096943	0.1011	-0.0831	-0.0368059
346	-0.307079	0.0121709	-0.0288494	-0.0037	-0.1877	-0.144955
347	-0.327845	0.000257288	-0.00251525	-0.0331	-0.0867	-0.16541
348	-0.352467	-0.100313	-0.0392427	0.102	-0.0289	-0.12423
349	-0.263979	-0.000709363	-0.0267722	0.0968	-0.013	-0.0608259
350	-0.339806	-0.0336616	-0.0257324	0.0297	-0.1002	-0.0739438

## Sheet: Fig S4
Plasma concentration-time profiles after single oral administration to female rats
Female	Hour	2	4	6	8	10	12	14	16	18	20	22	24
PP2S 100 mg/kg	1	366.25	383.32	183.9	83.87	149.41	147.52	61.19	36.18	78.79	49.71	32.29	8.4
	2	359.65	439.91	269.15	216.53	144.73	67.72	80.48	29.14	67.86	38.56	31.77	29.57
	3	339.28	468.63	278.66	82.66	114.2	33.57	91.29	55.8	52.22	19.95	40.01	24.72
	4	347.32	545.93	344.79	195.39	94.01	124.17	110.25	77.7	65.4	82.2	73.65	32.57
	5	269.91	437.74	256.03	92.23	72.15	76.95	64.48	75.89	81.53	95.51	46.47	51.55
	6	237.59	316.47	323.47	253.32	217.5	210.07	174.31	211.29	122.2	116.07	87.81	63.19
	Average	320	432	276	154	132	110	97	81	78	67	52	35
	S.D.	48.5278	70.8687	51.5116	69.8937	46.7574	58.2294	38.2923	61.0271	21.958	33.5986	21.304	17.8755
PP2S 150 mg/kg	1	395.62	349.59	233.29	158.4	150.58	143.5	74.34	63.64	114.29	22.61	30.67	29.91
	2	461.11	533.88	302.87	170.19	196.99	96.28	63.67	104.45	25.07	87.42	87.4	27.22
	3	450.02	592.37	373.91	167.84	83.19	59.3	114.3	85.17	85.49	21.66	11.7	48.78
	4	432.79	489.97	280.7	191.74	213.99	75.09	46.03	84.89	80.36	88.99	95.15	23.8
	5	270.55	515.43	278.79	155.39	32.68	83.89	105.34	32.83	69.58	99.1	44.4	15.29
	6	449.91	620.76	420.44	248.44	216.57	267.94	208.32	163.02	135.21	136.22	108.68	107
	Average	410	517	315	182	149	121	102	89	85	76	63	42
	S.D.	65.8016	87.0736	63.1127	31.9222	69.4697	70.7112	52.9674	39.8903	34.7133	41.3573	35.9131	30.7686
